# Supplementary material for: Protein remote homology detection based on bidirectional long short-term memory
Source: BMC Bioinformatics. 2017 Oct 10;18:443. doi: 10.1186/s12859-017-1842-2 (PMC5634958; doi:10.1186/s12859-017-1842-2)
Supplement: Supplementary file 2 — The source code and its document of ProDec-BLSTM. (ZIP 316 kb) [file 12859_2017_1842_MOESM2_ESM.zip]

Archive with 8 entries (4 files):
- ProDec-BLSTM/Parameters.py
- ProDec-BLSTM/PrepareData.py
- ProDec-BLSTM/ProDec-BLSTM.py
- ProDec-BLSTM/README.pdf
- ProDec-BLSTM/data/
- ProDec-BLSTM/models/
- ProDec-BLSTM/results/
- ProDec-BLSTM/
