# Supplementary material for: Protein remote homology detection based on bidirectional long short-term memory
Source: BMC Bioinformatics. 2017 Oct 10;18:443. doi: 10.1186/s12859-017-1842-2 (PMC5634958; doi:10.1186/s12859-017-1842-2)
Supplement: Supplementary file 2 — The source code and its document of ProDec-BLSTM. (ZIP 316 kb) [file 12859_2017_1842_MOESM2_ESM.zip › ProDec-BLSTM/Parameters.py]

sequence_length = 400
window_size = 3
nb_of_epochs = 150
nb_of_cells = 50
