# Supplementary material for: Protein remote homology detection based on bidirectional long short-term memory
Source: BMC Bioinformatics. 2017 Oct 10;18:443. doi: 10.1186/s12859-017-1842-2 (PMC5634958; doi:10.1186/s12859-017-1842-2)
Supplement: Supplementary file 2 — The source code and its document of ProDec-BLSTM. (ZIP 316 kb) [file 12859_2017_1842_MOESM2_ESM.zip › ProDec-BLSTM/PrepareData.py]

import numpy as np
from Bio import SeqIO
import Parameters

class prepareData():
    def __init__(self):
        self.DATA_HOME = 'data/'

        self.window_size = Parameters.window_size
        self.sequenceLength = Parameters.sequence_length
        self.coding = ['A', 'R', 'N', 'D', 'C', 'Q', 'E', 'G', 'H', 'I', 'L', 'K', 'M', 'F',
        'P', 'S', 'T', 'W', 'Y', 'V']
        self.aaVal = [1.0, 1.0, 1.0, 1.0, 1.0, 1.0, 1.0, 1.0, 1.0, 1.0,
                           1.0, 1.0, 1.0, 1.0, 1.0, 1.0, 1.0, 1.0, 1.0, 1.0]


    def read_fasta(self, path):

        seq_record = list(SeqIO.parse(path, 'fasta'))
        coding_record = []
        protein_names = []
        for record in seq_record:
            sequence = record.seq
            coding = []
            protein_names.append(record.id)
            for aa in sequence:
                aa = aa.upper()
                if aa not in self.coding:
                    continue
                coding.append(self.coding.index(aa))
            coding_record.append(coding)
        return coding_record, protein_names


    def genertateMat(self, path):
        coding_record, protein_names  = self.read_fasta(path)
        wside = (self.window_size - 1)/2
        mats = np.asarray(
            np.zeros([len(coding_record), self.sequenceLength, 20*self.window_size]))
        index = 0

        for seq in coding_record:

            seqLength = len(seq)
            if seqLength > self.sequenceLength:
                seqLength = self.sequenceLength
            #else:
            #    x = 'shorter than ' + str(seqLength)

            inputVector= np.zeros([self.sequenceLength, len(self.coding)*self.window_size])
            for i in range(seqLength):
                starti = i - wside
                for j in range(self.window_size):
                    iter = starti + j
                    if (iter < 0 or iter >= seqLength):
                        continue
                    aaCharPos = seq[iter]
                    inputVector[i][j*len(self.coding)+aaCharPos] = self.aaVal[aaCharPos]

            mats[index] = inputVector
            index = index + 1

        return mats, protein_names


    def generateInputData(self, args):
        pos_train_mat, pos_train_names = self.genertateMat(args.pos_train_dir)
        neg_train_mat, neg_train_names = self.genertateMat(args.neg_train_dir)
        pos_test_mat, pos_test_names = self.genertateMat(args.pos_test_dir)
        neg_test_mat, neg_test_names = self.genertateMat(args.neg_test_dir)
        pos_train_num = pos_train_mat.shape[0]
        neg_train_num = neg_train_mat.shape[0]
        pos_test_num = pos_test_mat.shape[0]
        neg_test_num = neg_test_mat.shape[0]
        train_mat = np.vstack((pos_train_mat, neg_train_mat))
        test_mat = np.vstack((pos_test_mat, neg_test_mat))
        train_label = np.hstack((np.ones(pos_train_num), np.zeros(neg_train_num)))
        test_label = np.hstack((np.ones(pos_test_num), np.zeros(neg_test_num)))
        pos_test_names.extend(neg_test_names)
        test_names = pos_test_names
        return (train_mat, train_label, test_mat, test_label, test_names)


    def generateTestingSamples(self, args):

        pos_test_mat, pos_test_names = self.genertateMat(args.pos_test_dir)
        neg_test_mat, neg_test_names = self.genertateMat(args.neg_test_dir)

        pos_test_num = pos_test_mat.shape[0]
        neg_test_num = neg_test_mat.shape[0]

        test_mat = np.vstack((pos_test_mat, neg_test_mat))

        test_label = np.hstack((np.ones(pos_test_num), np.zeros(neg_test_num)))
        pos_test_names.extend(neg_test_names)
        test_names = pos_test_names
        return (test_mat, test_label, test_names)
